# Supplementary material for: The effect of 3-month finasteride challenge on biomarkers for predicting cancer outcome on biopsy: Results of a randomized trial
Source: PLoS One. 2018 Oct 9;13(10):e0204823. doi: 10.1371/journal.pone.0204823 (PMC6177134; doi:10.1371/journal.pone.0204823)
Supplement: S1 Analytical Set — (XLS) [file pone.0204823.s004.xls]

## Sheet: Analytical Set
id	Treatment	Cancer	Gleason	Fam.Hist	Age	DRE	Race.Cat	Prev.Biop	PCA3.Score_Baseline	PCA3.Score_Final	T2.Score_Baseline	T2.Score_Final	Baseline_PSA	Final_PSA
52-001	Finasteride	No		No	61	Normal	Non-Hispanic white	No	28.8989	19.3634	50.3445	15.5788	3.3	2
52-002	Finasteride	Yes		Yes	61	Enlarged, benign	Non-Hispanic white	No	85.1757		0		4.3	3.4
52-004	Placebo	No		No	61	Normal	Non-Hispanic white	Yes	6.1024	12.7539	20.285	8.73249	4.8	4.1
52-005	Finasteride	Yes	6	Yes	61	Enlarged, benign	Non-Hispanic white	Yes	9.71162	7.09212	6.99059	32.5868	4.4	2.8
52-006	Finasteride	Yes	6	No	64	Normal	Hispanic	No	42.7128	22.5331	205.818	64.057	4.63	2
52-008	Finasteride	No		No	65	Enlarged, benign	Hispanic	Yes	12.5146	9.93811	7.0392	7.15355	11.23	4.3
52-011	Placebo	No		Yes	74	Normal	Non-Hispanic white	No	10.3657	7.14342	0.586499	1.23094	3.6	3.4
52-012	Finasteride	Yes	7	No	70	Normal	Hispanic	No	66.5759		24.2109	6.99204	6.69	4.7
52-013	Finasteride	Yes	6	No	66	Normal	Hispanic	No	11.912	8.82755	6.7427	6.53586	5.73	2.4
52-014	Finasteride	No		No	65	Normal	Non-Hispanic white	No	32.3895	47.9633	2.96975	0	5.28	3.9
52-015	Finasteride	No		No	63	Normal	Non-Hispanic white	No	24.5967	24.1446	7.296	0	3.83	1.6
52-018	Placebo	Yes	7	No	72	Normal	Non-Hispanic white	No	60.3196	66.5474	43.0767	265.62	7.7	7.9
52-019	Finasteride	Yes	6	Yes	61	Enlarged, benign	Hispanic	No	7.38053	5.01409	6.83992	2.51945	4.8	3
52-020	Finasteride	Yes	7	No	69	Enlarged, benign	Non-Hispanic white	No	27.3997	17.9998	36.6072	26.7218	9.59	4.3
52-021	Finasteride	Yes	6	No	75	Normal	Non-Hispanic white	Yes	56.3083	44.2389	371.13	34.2489	5.6	1.4
52-023	Finasteride	Yes	6	No	71	Normal	Non-Hispanic white	No	74.4928	50.4803	37.3763	64.5627	4.5	2.3
52-024	Finasteride	Yes	7	No	60	Normal	Non-Hispanic black	No	81.7892	72.2937	9.50318	26.2521	6.49	5.6
52-026	Placebo	Yes	6	No	67	Normal	Non-Hispanic black	No	73.7828	64.5015	108.798	26.7173	8.96	7.7
52-027	Finasteride	No		No	62	Normal	Non-Hispanic white	No	11.0467	4.1278	31.5065	45.3464	5.66	4
52-028	Finasteride	Yes	8	No	69	Normal	Non-Hispanic white	No	59.0092	35.0031	294.246	0	9.17	2.7
52-029	Finasteride	No		Yes	56	Normal	Hispanic	No	16.1665	9.95798	3.4063	5.60063	6.8	3.9
52-030	Placebo	Yes	6	No	73	Abnormal	Non-Hispanic white	Yes	118.967	134.08	2.33135	104.536	4.79	4.5
52-031	Finasteride	No		No	65	Normal	Non-Hispanic white	Yes	13.6978		61.8033	97.4197	5.03	3.1
52-032	Placebo	Yes	7	Yes	72	Normal	Non-Hispanic white	No	38.3478	22.4152	20.5392	13.519	5.9	5.7
52-033	Finasteride	No		Yes	56	Normal	Hispanic	No	40.2418	16.1829	208.029	39.4352	4.72	1.7
52-034	Finasteride	No		No	70	Normal	Non-Hispanic white	Yes	6.39763	7.49778	18.3444	21.7568	4.97	1.7
52-035	Finasteride	No		Yes	71	Enlarged, benign	Non-Hispanic white	Yes	195.361	74.6318	0.362543	0	7.8	4.9
52-037	Placebo	Yes	6	No	61	Normal	Non-Hispanic white	No	71.7216	113.288	595.017	2264.52	4.67	4.6
52-038	Finasteride	No		No	61	Normal	Non-Hispanic white	No	28.1314	17.266	15.9845	58.234	4.4	2.4
52-039	Finasteride	Yes	6	No	69	Normal	Non-Hispanic white	No	50.4514	42.9515	21.2508	95.4758	5.7	7.2
52-040	Finasteride	Yes	7	No	68	Normal	Non-Hispanic white	No	36.4042	15.8683	2.2034	35.6647	6.4	4.3
52-041	Finasteride	Yes	6	Yes	64	Enlarged, benign	Hispanic	No	38.5299	30.8257	5.1238	3.01214	5.2	3.3
52-043	Placebo	Yes	7	No	68	Normal	Non-Hispanic white	No	38.9565	28.2137	88.0921	6.04249	8.22	9.2
52-044	Finasteride	Yes	7	No	79	Normal	Non-Hispanic white	No	34.1686	56.6681	5.64232	6.65914	5.1	2.7
52-045	Finasteride	No		No	59	Normal	Non-Hispanic white	No	19.1307	7.40317	0.281487	2.47619	3.7	1.4
52-046	Placebo	Yes	7	No	63	Enlarged, benign	Non-Hispanic black	No	233.857	261.256	12.5509	1.1073	4.78	2.7
52-047	Finasteride	No		No	60	Normal	Non-Hispanic black	No	18.0226	18.6849	6.70834	7.53758	3.25	4.6
52-048	Finasteride	Yes	7	Yes	59	Normal	Hispanic	No		21.3876	4.86465	0.556384	5.42	2.7
52-049	Finasteride	Yes	7	Yes	64	Normal	Non-Hispanic black	Yes	6.77319	9.25615	4.9072	2.94547	6.21	3.7
52-050	Finasteride	Yes	7	No	72	Normal	Non-Hispanic black	No	134.42		55.0283		4.66	1.7
52-051	Finasteride	No		No	59	Normal	Hispanic	No	11.7472	11.0298	2.01227	10.8507	3.4	2.1
52-052	Finasteride	Yes	7	No	58	Normal	Non-Hispanic black	No	21.8788		20.4068		5.64	4
52-053	Finasteride	No		No	55	Normal	Non-Hispanic white	No	11.2988	17.2493	26.2312	69.2928	9.05	4.1
52-054	Placebo	Yes	6	No	69	Normal	Non-Hispanic white	No	145.834	164.943	3.15151	5.35303	5.4	7.5
52-056	Finasteride	No		No	57	Normal	Hispanic	No	2.1247	1.77071	18.5121	17.1026	9.2	3.9
52-057	Placebo	Yes	7	No	69	Normal	Hispanic	Yes	6.14093	7.19032	2.45406	26.0906	4.61	3.9
52-060	Finasteride	Yes	7	No	71	Normal	Non-Hispanic white	No	161.86	59.6603	63.0896	20.0686	4.2	1.4
52-061	Finasteride	Yes	7	No	62	Normal	Non-Hispanic white	No	7.22464	7.93585	10.5551	16.0665	7.7	3.5
52-062	Finasteride	No		No	58	Normal	Hispanic	No	15.3133	18.3151	3.59943	2.09247	4.01	1.4
52-063	Finasteride	No		No	77	Normal	Non-Hispanic white	No	15.9891	19.6697	23.1071	12.7687	4.93	2
52-064	Finasteride	Yes	6	No	63	Normal	Hispanic	No	153.222	96.1649	6.82474	2.63559	5.41	2.4
52-066	Placebo	Yes	7	No	67	Normal	Non-Hispanic white	Yes	60.2396	36.5889	7.33283	0	8.7	10.9
52-067	Finasteride	No		No	73	Normal	Other	Yes	43.2194	35.625	14.4645	2.4017	5.22	2.1
52-068	Finasteride	Yes	8	No	72	Normal	Non-Hispanic white	No	160.903		1298.53		4.6	2.4
52-069	Finasteride	No		No	65	Normal	Non-Hispanic white	No	16.4688	11.9169	0.307217	0.179071	4.8	3.7
52-070	Placebo	Yes	6	No	70	Normal	Hispanic	No	69.5755	73.6458	2.42925	0.935675	3.33	2.6
52-072	Finasteride	No		No	66	Normal	Hispanic	No		13.4366	2.69219	0	4	3.5
52-074	Finasteride	No		No	65	Normal	Non-Hispanic white	No	15.5252	7.53327	4.49695	0	5.65	3.5
52-075	Finasteride	Yes	7	No	59	Normal	Other	Yes	79.0718	50.8026	56.2572	129.225	15.1	5.7
52-076	Placebo	Yes	7	No	65	Normal	Non-Hispanic white	No	85.7919	75.8359	3.28797	23.9203	3.29	6
52-077	Placebo	Yes	7	No	62	Enlarged, benign	Hispanic	No	58.642	47.7447	909.473	899.473	3.4	3
52-078	Finasteride	No		No	66	Enlarged, benign	Other	No	21.3591	11.5145	25.5074	3.0398	4.9	2.9
52-080	Finasteride	Yes	6	No	65	Normal	Non-Hispanic white	No	16.1592	10.2689	4.59656	0	4.73	2.6
52-081	Placebo	Yes	6	No	69	Normal	Hispanic	No	50.2492	30.4246	15.2195	32.6504	4.88	5.5
52-082	Finasteride	No		No	68	Enlarged, benign	Hispanic	Yes					5.8
52-083	Finasteride	Yes	6	No	65	Normal	Hispanic	Yes	23.4508		0		11.08	4.5
52-084	Finasteride	Yes	6	No	61	Normal	Non-Hispanic white	No	90.3717	105.365	0	13.1361	6.7	2.1
52-085	Finasteride	Yes	6	No	58	Normal	Hispanic	No	37.0905	10.7974	109.702	15.7202	3.66	2.1
52-086	Finasteride	No		No	59	Normal	Non-Hispanic white	No	32.3259	7.57338	0	0.353134	7.03	2.8
52-087	Finasteride	Yes	7	No	64	Enlarged, benign	Non-Hispanic white	No	13.2116	28.2798	2.02283	0	5.1	2.4
52-088	Finasteride	No		No	59	Normal	Non-Hispanic white	No	32.6171	12.4258	9.72665	4.86894	5.77	3.4
52-089	Finasteride	Yes	6	No	69	Normal	Hispanic	Yes	21.3245	31.2328	17.8525	29.6795	6.45	2.6
52-091	Finasteride	No		No	68	Normal	Hispanic	No	30.8683	32.4088	6.21593	11.7485	4.27	2.5
52-092	Finasteride	No		No	58	Normal	Hispanic	No	10.0903	6.72693	28.4389	18.0031	5.7	3.4
52-093	Finasteride	No		No	70	Normal	Non-Hispanic white	No	92.8846	124.346	0	0	3.75	2.1
52-094	Finasteride	No		No	61	Normal	Hispanic	No	33.7134	12.0282	124.713	185.79	3.5	1.2
52-096	Finasteride	Yes	7	No	66	Normal	Hispanic	No	4.84363	3.92699	0	0	5.04	2.5
52-099	Placebo	Yes	7	No	61	Normal	Non-Hispanic black	No	77.1139	74.5745	0	0.155299	13.43	6.9
52-100	Finasteride	No		No	72	Normal	Non-Hispanic black	No	13.2975	9.38957	0	0	7.7	3.2
52-101	Finasteride	No		No	67	Normal	Non-Hispanic white	No	7.19243	4.02581	0	0	4.3	2.1
52-102	Finasteride	No		No	66	Normal	Non-Hispanic white	No	11.5878	14.6394	1.11996	5.25174	4.1	3.7
52-103	Finasteride	Yes	7	No	59	Enlarged, benign	Hispanic	No	45.2758	34.055	6.25019	49.3823	6.52	6.6
52-104	Placebo	No		No	57	Normal	Non-Hispanic white	No	17.057	6.58314	8.10676	22.3861	4.5	4.3
52-105	Finasteride	No		No	57	Normal	Hispanic	No	6.97479	12.1916	2.27288	0.239863	6.2
52-106	Placebo	No		No	66	Normal	Hispanic	Yes	8.76598	6.37776	0	0	4.27	4.1
52-108	Finasteride	Yes	7	Yes	60	Normal	Non-Hispanic white	No	82.3221	47.3971	0	404.902	9.42	3.2
52-109	Finasteride	Yes	6	No	72	Normal	Hispanic	No	19.9886	7.29797	96.9958	4.01485	4.83	2.3
52-118	Finasteride	No		No	60	Enlarged, benign	Hispanic	No	31.2603		0		4.9	5.6
52-119	Finasteride	Yes	7	No	66	Normal	Hispanic	No	14.1164	10.9622	0.672274	0.932005	7.9	4.2
52-120	Finasteride	No		No	61	Normal	Hispanic	No	22.2861	25.9719	6.68316	26.714	4.59	2.4
52-121	Finasteride	No		No	69	Enlarged, benign	Non-Hispanic white	No	153.27	81.2014	0	7.20559	3.95	2
52-123	Finasteride	No		No	64	Normal	Hispanic	No	4.01443	3.62445	0	0	3.38	1.5
52-124	Finasteride	Yes	6	No	63	Abnormal (firm/induration/nodularity), suspicious for cancer	Non-Hispanic black	No	147.903	101.331	0.662523	3.39008	4.3	1.6
52-125	Finasteride	Yes	7	No	61	Normal	Hispanic	No	87.0796	35.5422	556.065	306.943	4.9	3.1
52-126	Finasteride	No		No	72	Normal	Non-Hispanic white	No	7.03274	3.44211	0.0867291	0.0135374	3.1	1.6
52-129	Placebo	No		No	66	Normal	Non-Hispanic black	No	54.2385	23.934	0	35.8222	5.98	7.3
52-130	Finasteride	Yes	6	No	73	Enlarged, benign	Hispanic	No	118.848	123.585	59.8016	63.2057	5.98	3.5
52-131	Placebo	No		No	65	Normal	Hispanic	Yes	12.563	11.1662	2.73265	2.08845	5.3	3.4
52-132	Finasteride	Yes	6	No	59	Normal	Hispanic	No	18.3804	7.01243	0.147981	0	3.8	1.8
52-133	Finasteride	No		No	57	Normal	Non-Hispanic white	No	8.67759	7.45725	0.284432	0	4.9	3.6
52-136	Finasteride	No		No	66	Enlarged, benign	Non-Hispanic white	Yes	4.77883	2.01496	5.53312	2.64273	4.6	2.2
52-137	Finasteride	No		No	61	Enlarged, benign	Non-Hispanic white	No	21.1547	25.5515	0	9.63609	5.9	5.3
52-139	Finasteride	No		No	65	Enlarged, benign	Hispanic	No	17.4512	14.1161	0.188427	0	5.27	3.2
52-140	Finasteride	No		No	60	Normal	Hispanic	No	35.1049	31.5432	66.0614	27.0187	4.52	3.1
52-143	Finasteride	Yes	6	No	71	Normal	Non-Hispanic white	No	58.7005	33.2736	30.3025	15.6627	4.33	2.7
52-144	Placebo	No		No	59	Normal	Non-Hispanic white	Yes	8.02108	9.08346	0	0.0298236	8.5	7.1
52-145	Finasteride	No		No	58	Enlarged, benign	Hispanic	No	22.977	16.5112	7.34604	0	3.92	2.2
52-146	Finasteride	No		No	61	Enlarged, benign	Non-Hispanic black	No	82.1184	36.9175	116.258	0	5.46	3.3
52-149	Finasteride	Yes	7	Yes	68	Enlarged, benign	Non-Hispanic black	Yes	14.6543	36.4037	0	0	6.33	6.4
52-150	Finasteride	Yes	7	Yes	59	Enlarged, benign	Non-Hispanic white	No	9.32874	9.52201	44.2334	29.8164	5.1	2.8
52-151	Finasteride	No		Yes	58	Enlarged, benign	Non-Hispanic black	No	57.1066	68.0829	3.5973	0	4.83	3.4
52-152	Finasteride	No		No	60	Normal	Non-Hispanic white	Yes	15.602	8.39912	1.05567	0	7.72	3.8
52-153	Placebo	No		No	64	Normal	Hispanic	No	8.70068	9.04825	1.81321	0.0955669	4.8	4.5
52-154	Finasteride	No		No	55	Normal	Hispanic	No	29.1781	16.9673	2.64065	2.06698	4.7	2.5
52-155	Finasteride	No		No	64	Enlarged, benign	Hispanic	Yes	39.9061	51.8733	23.403	30.6481	6.32	2.2
52-156	Finasteride	Yes	6	No	63	Normal	Hispanic	No	91.2741	20.3277	26.4609	8.61732	5.17
52-159	Finasteride	No		No	62	Normal	Non-Hispanic black	No	38.3175	20.187	0.034253	0	3.25
52-160	Placebo	No		Yes	61	Normal	Non-Hispanic white	No	56.0993	35.7732	403.328	194.315	4.8	2.6
52-161	Finasteride	Yes	7	No	66	Normal	Hispanic	No	17.5395	17.5647	4.75372	0	4.23	2.4
52-163	Finasteride	No		No	62	Normal	Non-Hispanic white	No	50.0114	15.4169	13.8518	16.6468	5.7	2.6
52-165	Placebo	No		No	59	Enlarged, benign	Hispanic	No	11.9281	15.5669	20.8787	94.2676	3.92	1.4
52-166	Finasteride	Yes	6	No	64	Normal	Non-Hispanic black	Yes	19.4334	10.2159	274.054	21.2261	3.41	1.6
52-167	Finasteride	No		No	66	Normal	Hispanic	No	25.1169	4.76282	4.97635	1.47789	4.57	3.3
52-168	Finasteride	No		No	64	Unknown/refused	Hispanic	No	31.1488	41.4565	16.3442	1.63144	6.7	1.3
52-170	Finasteride	Yes	7	No	59	Abnormal	Hispanic	No	42.4192	29.7836	0	0	2.8	1.4
52-171	Finasteride	No		No	70	Normal	Non-Hispanic white	No	767.991	181.71	691.414	260.901	3.16	1.9
52-172	Finasteride	No		No	57	Abnormal	Non-Hispanic black	No	50.3708	38.191	11.0296	0	4.2	1.2
52-174	Finasteride	Yes	7	No	66	Normal	Hispanic	No	68.3966	63.426	0.581979	0	6.2	4.6
52-176	Finasteride	No		No	66	Normal	Non-Hispanic white	No	40.8337		7.51098	2.1799	5.21	2.3
52-177	Finasteride	No		Yes	70	Enlarged, benign	Non-Hispanic white	No	15.4941	41.764	0.184018	3.71979	6.05	2.3
52-179	Placebo	No		No	67	Normal	Hispanic	Yes	21.9307	28.5758	0	3.77426	5.3	6
52-181	Finasteride	No		No	63	Normal	Non-Hispanic white	No	1.7358	4.23725	0	0	8.12	2.7
52-185	Finasteride	Yes	7	No	64	Normal	Non-Hispanic white	No	88.1222	18.7329	49.8815	15.0774	5.4	2.5
52-187	Finasteride	Yes	7	No	63	Normal	Non-Hispanic white	No	19.9888	40.5204	89.4674	413.432	8.83	6.1
52-188	Finasteride	No		Yes	65	Enlarged, benign	Non-Hispanic white	No	40.1979	24.1699	0	0	5.53	2.1
52-189	Finasteride	Yes	7	Yes	67	Normal	Non-Hispanic white	No	146.319	56.8984	328.718	77.3601	6.99	3
52-191	Finasteride	Yes	6	No	60	Normal	Hispanic	No	10.1676	2.55741	0	0	8.22	6.3
52-192	Finasteride	No		No	67	Abnormal (firm/induration/nodularity), suspicious for cancer	Hispanic	No	48.5944	37.5219	0	7.87586	4.43	3.2
52-194	Finasteride	Yes	6	No	57	Normal	Non-Hispanic white	No	62.9038	26.2455	16.6356	11.2066	9.7	7.4
52-195	Placebo	No		No	62	Unknown/refused	Hispanic	No	10.2753	8.6223	0.683836	11.4734	4.06	2.3
52-196	Finasteride	No		No	70	Normal	Non-Hispanic white	No	6.59285	6.18496	0	0.765425	4.18	2.2
52-197	Finasteride	No		Yes	65	Normal	Non-Hispanic white	No	34.6029	90.3454	88.7678	49.3841	6.69	2.8
52-198	Finasteride	No		No	67	Normal	Non-Hispanic white	No	30.7101		12.4476	0	4.63	3
52-199	Finasteride	Yes	7	Yes	69	Enlarged, benign	Non-Hispanic white	No
52-200	Placebo	No		Yes	65	Normal	Non-Hispanic white	No	11.811	14.3764	10.6166	17.9946	4.6	3.7
52-201	Finasteride	Yes	6	No	76	Normal	Non-Hispanic black	No	69.4116		0		4.1	1.5
52-203	Finasteride	No		No	65	Normal	Non-Hispanic white	No	37.9382	30.2231	0	0.354755	7.95	3.9
52-204	Placebo	Yes	6	No	65	Normal	Non-Hispanic white	No	71.066	60.1439	0	73.3502	5.45	3.1
52-205	Finasteride	No		No	67	Enlarged, benign	Non-Hispanic white	No	17.2124		0		3.64	1.7
52-206	Finasteride	Yes	6	Yes	64	Enlarged, benign	Non-Hispanic white	No	109.536	7.5811	0.0348764	0	6.45	3.1
52-208	Finasteride	Yes	7	No	57	Enlarged, benign	Hispanic	No				0	4.48	1.7
52-211	Finasteride	Yes	6	No	68	Enlarged, benign	Non-Hispanic white	No	24.012	23.1038	0.952397	8.91834	3.86	5
52-212	Placebo	Yes	7	No	69	Normal	Hispanic	No	94.7234	72.4159	10.0745		8.23	6.6
52-213	Finasteride	Yes	6	No	66	Normal	Non-Hispanic black	No	12.5346	4.78548	0	0	4.63	2.8
52-214	Placebo	No		No	67	Enlarged, benign	Hispanic	No	32.9667	47.2232	0	0	5.4	5
52-215	Finasteride	No		Yes	59	Normal	Hispanic	No	46.3911	17.541	26.8179	9.4185	6.57	2.5
52-216	Finasteride	Yes	9	Yes	61	Normal	Non-Hispanic white	No	23.015		16.4087	5.57328	7.2	4.6
52-217	Finasteride	Yes	8	Yes	65	Normal	Non-Hispanic white	No	172.132	287.382	0	0	6.7	2.9
52-218	Finasteride	Yes	7	No	72	Enlarged / Asymmetry	Hispanic	No	37.6362		0.147568	82.1654	8.33	3.3
52-219	Finasteride	Yes	8	No	56	Enlarged, benign	Hispanic	No		32.7032		1213.98	10.4	7.3
52-221	Finasteride	No		No	69	Normal	Non-Hispanic white	No	3.20735	1.50017	0	1.11691	5.43	1.7
52-222	Placebo	Yes	7	No	58	Normal	Non-Hispanic white	No		81.5134		1817.74	5.22	4.8
52-223	Finasteride	Yes	7	No	64	Normal	Non-Hispanic white	No	47.1305	31.2422	523.425	231.958	8.14	2.5
52-224	Finasteride	Yes	6	No	67	Abnormal (firm/induration/nodularity), suspicious for cancer	Hispanic	No	17.871	8.7366	0	0.403394	4.25	1.9
52-225	Placebo	No		Yes	60	Enlarged, benign	Non-Hispanic white	Yes	10.0841	10.1452	23.2714	30.8614	8	7
52-226	Finasteride	Yes	7	Yes	69	Normal	Non-Hispanic white	No	50.6069	135.023	0	0	4.3	2.2
52-227	Finasteride	No		No	63	Enlarged, benign	Non-Hispanic white	No	23.82	19.7283	0	0.224952	5.46	2.4
52-228	Finasteride	Yes	6	No	68	Normal	Non-Hispanic black	No	17.2406	13.1622	0	0.247114	4.42	2.6
52-229	Finasteride	No		No	70	Normal	Hispanic	No	6.10159	5.54683	0	1.12848	4	3
52-230	Finasteride	Yes	7	No	67	Normal	Non-Hispanic white	Yes	74.5025	36.0342	65.0609	14.4249	7.76	0.8
52-231	Finasteride	Yes	7	No	57	Normal	Non-Hispanic white	No	6.73342	4.5708	73.3521	17.3938	7.9	5.2
52-232	Finasteride	Yes	6	No	73	Abnormal	Non-Hispanic white	No	165.041	72.6978	463.5	161.6	3.55	1.7
52-233	Finasteride	Yes	7	No	62	Normal	Hispanic	No					5.6	1.4
52-234	Finasteride	No		No	65	Normal	Hispanic	No	18.3357	13.3268	0	5.32398	3.08	2.7
52-235	Placebo	No		No	67	Abnormal (firm/induration/nodularity), suspicious for cancer	Non-Hispanic black	No	53.8092	74.7933	21.0226	8.38604	3.93	5.3
52-236	Placebo	No		No	65	Normal	Hispanic	No	8.22099		33.9622	0.00802072	8.72	6.9
52-237	Finasteride	No		Yes	70	Normal	Non-Hispanic black	Yes	56.9763	50.857	0	0.231075	4.73	2.6
52-238	Finasteride	No		No	64	Normal	Non-Hispanic white	Yes	25.3347	18.9395	0.702704	0	4.3	3.9
52-239	Finasteride	Yes		Yes	65	Enlarged, benign	Non-Hispanic black	Yes	8.43814	11.6371	1.02748	0.446896	8.9	4.3
52-241	Finasteride	No		No	58	Normal	Hispanic	No	31.8769	18.4303	2.91783	0.111614	4.7	1.7
52-242	Placebo	No		No	67	Abnormal (firm/induration/nodularity), suspicious for cancer	Non-Hispanic white	Yes	148.285	59.5455	294.356	10.0267	7.82	4.8
52-243	Finasteride	No		No	69	Normal	Hispanic	No					7.65	4.5
52-244	Finasteride	No		No	58	Normal	Non-Hispanic white	No	7.70221	7.51884	0	1.28143	5.18	2.4
52-245	Finasteride	No		No	65	Normal	Hispanic	No	5.30811		3.39803		2.99	2.1
52-246	Finasteride	No		Yes	62	Normal	Hispanic	No	19.0826	41.022	0	4.79121	6.05	2.9
52-247	Finasteride	Yes	6	No	58	Normal	Hispanic	Yes	40.7698	39.1117	28.6595	18.5528	6.8
52-249	Finasteride	No		No	57	Normal	Non-Hispanic black	No	51.7772	18.1614	0.178938	0	2.71	1.8
52-250	Placebo	No		No	66	Normal	Non-Hispanic white	No	9.70989	16.9946	10.7439	395.794	3.36	4.6
52-251	Placebo	Yes	7	No	58	Normal	Hispanic	No	50.6144	55.4372	0	0.735531	7.12	5.6
52-311	Finasteride	No		No	65	Normal	Hispanic	No	35.4809	19.402	0.975325	15.3431	3.68	2.1
52-312	Finasteride	Yes	8	No	77	Abnormal (firm/induration/nodularity), suspicious for cancer	Non-Hispanic white	No	222.498	24.1488	56.9196	0	3.23	3.6
52-313	Finasteride	No		No	63	Normal	Non-Hispanic white	No	52.2838	16.8148	9.93431	0	5.22	3.3
52-314	Placebo	No		No	63	Normal	Non-Hispanic white	No	13.2116	7.20409	1.91729	5.46791	6.55	3.3
52-317	Finasteride	No		No	62	Normal	Hispanic	No	10.9773	15.7109	10.9058	63.0862	6.71	1.7
52-318	Finasteride	No		Yes	56	Enlarged / Asymmetry	Hispanic	No	11.195	10.1147	0	0.64077	5.4	1.9
52-319	Finasteride	Yes	6	No	64	Normal	Non-Hispanic white	No		8.11175		29.0911	4.96	3.3
52-320	Placebo	No		No	66	Normal	Hispanic	Yes	14.8202	17.9761	0.346472	46.6268	6.44	3.3
52-321	Placebo	No		Yes	56	Normal	Hispanic	No	10.2066	8.12468	76.5168	48.2235	3.88	3.2
52-323	Finasteride	No		No	68	Normal	Non-Hispanic white	No	8.4521		0		5.55
52-324	Finasteride	Yes	6	No	69	Normal	Non-Hispanic white	No	25.8797	13.623	0.147478	11.8417	3.45	1.4
52-325	Finasteride	Yes	6	No	65	Normal	Non-Hispanic black	No	22.8848	26.8791	12.7107	6.47386	4.61	2.1
52-326	Finasteride	No		No	64	Normal	Non-Hispanic white	No	45.8359	20.6807	0	0	6.75	1.1
52-327	Finasteride	No		No	60	Normal	Non-Hispanic white	No	93.3234	173.167	0	49.0324	4.57	2
52-328	Placebo	Yes	6	Yes	69	Normal	Hispanic	No	32.188	30.7465	0	28.7121	1.72	1.6
52-329	Finasteride	Yes	6	No	55	Normal	Non-Hispanic black	No	48.7727	64.2713	0	0	4.34	2.2
52-330	Finasteride	No		No	72	Normal	Hispanic	Yes	44.0341	30.4865	6.26892	0.896574	7.46	2.1
52-331	Finasteride	No		Yes	59	Normal	Hispanic	Yes	9.1313	3.56585	7.69423	7.04273	6.18	3.3
52-332	Finasteride	No		No	57	Abnormal (firm/induration/nodularity), suspicious for cancer	Hispanic	No	10.8833		0	0	1.52	0.8
52-333	Placebo	No		No	68	Normal	Non-Hispanic black	No	297.248	288.483	161.179	8.34249	6.36	6.1
52-334	Finasteride	No		No	69	Enlarged, benign	Hispanic	No	3.65747	2.44588	3.3362	1.40475	4.1	1.2
52-335	Finasteride	No		No	68	Normal	Hispanic	No	7.74002	5.05982	196.626	38.1232	6.36	2.2
52-337	Placebo	No		No	65	Normal	Non-Hispanic white	No	18.9685	7.57387	0	0	5.1	6.8
52-339	Finasteride	No		No	67	Normal	Hispanic	No	15.443	10.2374	0	0	5.75	4
52-340	Finasteride	Yes	6	Yes	68	Normal	Non-Hispanic white	No	37.9202	41.0991	20.2957	7.08623	4.13	2.6
52-342	Finasteride	Yes	6	No	63	Normal	Hispanic	No	111.55	90.761	430.345	97.6037	7.84	1
52-343	Finasteride	No		No	65	Enlarged, benign	Non-Hispanic black	Yes	110.367	21.0883	0	0	4.2	2.8
52-344	Finasteride	Yes	6	No	68	Normal	Non-Hispanic white	No	86.3508	45.8435	78.5986	28.7412	5.44	1.5
52-345	Finasteride	No		Yes	65	Normal	Non-Hispanic white	No			0	0	3.9	2.4
52-346	Finasteride	Yes	6	No	56	Normal	Hispanic	No	23.0291	18.8235	4.15017	27.4582	4.02	2.2
52-347	Placebo	No		No	68	Normal	Non-Hispanic white	No			0	0	3.87	1.3
52-348	Finasteride	Yes	7	Yes	69	Normal	Hispanic	No	66.9677		0		4.04	1.6
52-349	Finasteride	No		No	67	Enlarged, benign	Non-Hispanic white	No	164.701	90.2957	173.503	40.4279	11.79	7.7
52-351	Finasteride	No		Yes	61	Normal	Non-Hispanic black	No	8.84716	8.0513	0	0	5.09	2.6
52-352	Finasteride	Yes	6	No	65	Normal	Non-Hispanic white	No	134.196	69.5892	221.122	226.455	5.23	2.8
52-353	Finasteride	No		No	68	Normal	Non-Hispanic white	Yes	17.5369	15.4623	10.696	3.47011	12.24	10.7
52-354	Finasteride	No		No	64	Normal	Hispanic	No	15.3996		0		5.22	2.3
52-356	Placebo	No		No	60	Normal	Hispanic	No	8.89661	46.9818	0.860282	0	4.08	3.3
52-357	Finasteride	Yes	7	No	74	Enlarged, benign	Non-Hispanic white	Yes	19.0217	106.564	8.87694	70.1233	9.43	3.3
52-361	Placebo	No		No	68	Normal	Non-Hispanic white	No	9.14595	124.44	0	0	5.13	3.5
52-362	Finasteride	No		Yes	67	Normal	Non-Hispanic white	No	54.8672	12.8451	22.0752	31.9262	3.8	1.9
52-364	Finasteride	Yes	6	No	57	Normal	Non-Hispanic black	No	11.8511	252.815	0	0	4.54	3.3
52-366	Finasteride	Yes	6	No	65	Normal	Non-Hispanic white	No	96.1242	74.6713	139.667	30.8566	4.48	2
52-367	Finasteride	No		No	64	Normal	Hispanic	No	94.4806	176.738	0	0	5	4.3
52-369	Finasteride	No		No	64	Normal	Hispanic	No	65.0091	41.7702	0	0	4.85	2.6
52-370	Finasteride	No		No	63	Normal	Non-Hispanic white	No	73.8553	286.823	23.9386	40.5932	9.97	3
52-371	Finasteride	Yes	6	No	66	Enlarged, benign	Hispanic	Yes	20.0652	20.8358	0	0	6.53	3.2
52-372	Finasteride	Yes	7	No	66	Normal	Non-Hispanic white	No	20.2235	72.7415	166.351	13.3282	8.11	2.4
52-373	Finasteride	No		No	69	Abnormal (firm/induration/nodularity), suspicious for cancer	Hispanic	Yes	19.9416	21.6951	0	0	5.48	1.8
52-374	Placebo	Yes	6	No	72	Enlarged, benign	Non-Hispanic white	No	89.8933	89.7788	0	0	4.83	3.6
52-377	Finasteride	No		No	67	Enlarged, benign	Hispanic	No	41.5543	75.1042	0	0	7.07	5.9
52-379	Placebo	Yes	8	No	69	Enlarged, benign	Hispanic	No	78.6258	72.9339	11.2452	13.4016	5.8	4.9
52-380	Finasteride	Yes	6	No	60	Enlarged, benign	Non-Hispanic white	No	31.2057	90.9009	191.608	10.977	5.48	2.1
52-382	Finasteride	Yes	6	No	68	Normal	Non-Hispanic white	No	26.2793	28.9058	0	176.198	7.74	4.2
52-384	Finasteride	No		No	70	Normal	Hispanic	No	147.429	169.435	0	11.4149	6.88	3.8
52-385	Finasteride	Yes	6	No	67	Normal	Hispanic	No	17.3634	19.2603	6.42654	0.368543	4.02	2.5
52-386	Placebo	Yes	6	No	69	Normal	Non-Hispanic white	No	26.0063	18.3489	0	0.355683	4.4	3.8
52-387	Finasteride	Yes	6	Yes	60	Enlarged, benign	Hispanic	No	13.8157	37.2346	89.6746	305.694	6.4	5.5
52-388	Finasteride	Yes	7	No	63	Normal	Hispanic	No	81.3946	164.91	2058.85	2403.54	7.79	7
52-389	Finasteride	Yes	6	No	59	Normal	Non-Hispanic black	No	55.3572	119.718	0.377791	51.2343	4.82	1.8
52-390	Finasteride	Yes	8	No	68	Normal	Hispanic	No	98.7201	85.4597	375.891	609.042	5.37	1.7
52-392	Finasteride	Yes		Yes	61	Abnormal (firm/induration/nodularity), suspicious for cancer	Hispanic	No	6.03592	4.0329	75.0155	80.1073	3.1	1.8
52-393	Finasteride	Yes	7	No	69	Normal	Non-Hispanic white	No	55.4909	41.5214	4.79716	6.153	5.06	2.1
52-395	Finasteride	Yes	6	No	63	Normal	Hispanic	No	56.0741	59.2789	1.72168	0	6.87	2.5
52-396	Finasteride	Yes	7	No	61	Normal	Non-Hispanic white	No					6.21	2.2
52-397	Finasteride	Yes	7	Yes	68	Abnormal	Non-Hispanic white	No	27.4686		0		3.26	1.3
52-398	Finasteride	No		No	72	Abnormal	Non-Hispanic white	No	320.227	121.084	242.574	107.833	6.1	5.9
52-399	Placebo	Yes	7	No	60	Abnormal (firm/induration/nodularity), suspicious for cancer	Non-Hispanic white	No	28.4352	16.4625	133.808	89.5292	5.8	5
52-400	Finasteride	No		No	66	Normal	Non-Hispanic white	No	32.2498	5.00285	34.1875	26.7203	4.63	1.7
52-401	Finasteride	Yes	6	No	70	Normal	Non-Hispanic white	No	16.3518	14.2996	0.424123	0.174061	8.7	6.9
52-403	Finasteride	Yes	8	No	66	Enlarged, benign	Hispanic	No					6.02	6
52-404	Finasteride	No		No	64	Enlarged, benign	Hispanic	Yes	54.5884	46.6998	140.403	10.1641	10.7	5.5
52-405	Finasteride	No		No	66	Abnormal	Hispanic	No	7.64674	4.2787	0.178354	0	1.6	1
52-406	Placebo	No		No	66	Normal	Hispanic	No	21.8478	19.8136	0.265326	9.03716	5.72	2.2
52-407	Finasteride	Yes	6	Yes	56	Normal	Non-Hispanic black	No	20.647	37.8363	0	0.27867	5.6	2.3
52-409	Finasteride	Yes	6	No	66	Normal	Non-Hispanic white	No	28.7853	15.1882	0.948832	0	5.31	2.2
52-410	Finasteride	Yes	7	No	59	Normal	Non-Hispanic black	No	237.608	114.375	9.68803	2.2066	9.4	5.8
52-411	Placebo	No		No	67	Enlarged, benign	Hispanic	No	42.6488	44.5191	0	1.70786	5.74	4
52-412	Placebo	Yes	6	Yes	67	Normal	Non-Hispanic white	No	120.751	120.759	251.861	574.529	4.66	4.7
52-414	Finasteride	Yes	7	Yes	66	Enlarged, benign	Other	No	116.319	52.3739	0	10.0707	4.8	2.3
52-415	Finasteride	Yes	7	No	70	Normal	Non-Hispanic white	No	49.6382		54.4238	0	6.41	2.8
52-417	Finasteride	Yes	7	No	70	Normal	Non-Hispanic white	Yes	61.1974	39.4913	0	0.695186	6.8	3.8
52-418	Finasteride	Yes	6	No	80	Enlarged, benign	Non-Hispanic white	Yes	24.5228	14.3074	79.1664	4.39187	9.6	1.3
52-421	Placebo	No		No	67	Enlarged, benign	Hispanic	No	37.0206	30.6042	58.2273	28.1309	7.61	6
52-422	Finasteride	No		Yes	67	Normal	Non-Hispanic white	No	32.8397		0	0	4.79	2.2
52-423	Finasteride	Yes	6	No	68	Normal	Hispanic	No	58.763	83.7007	2.30497	0	4.63	2.6
52-424	Placebo	No		No	61	Normal	Non-Hispanic white	No	35.0121	35.7369	0.599879	0	4.3	3.8
52-426	Finasteride	Yes	6	No	70	Normal	Non-Hispanic black	No	125.427	66.5049	0.43691	0	4.1	2.8
52-427	Finasteride	Yes	7	Yes	68	Normal	Non-Hispanic white	No	162.854	54.9613	6.31458	0	5.93	3
52-428	Finasteride	No		No	69	Normal	Hispanic	No	30.3064	24.8697	10.6306	13.6985	6.71	2.6
52-430	Finasteride	Yes	7	No	67	Normal	Non-Hispanic white	No	17.6047	15.315	6379.21	1435.11	4.18	1.6
52-431	Finasteride	Yes	6	No	67	Enlarged / Asymmetry	Non-Hispanic white	No	12.0495	1.1755	0	0.27461	9.9	3.9
52-432	Finasteride	No		No	70	Abnormal	Non-Hispanic white	No	30.9832	10.5653	27.7079	0	4.04	2.3
52-434	Placebo	Yes	6	No	64	Normal	Hispanic	No	19.7856	14.7419	2.19355	12.9626	7.5	6.5
52-436	Finasteride	Yes	8	No	64	Normal	Hispanic	No	46.249	18.2465	27.7166	2606.56	6.61
52-437	Finasteride	No		No	68	Normal	Non-Hispanic white	Yes	6.40945	3.38523	53.9059	7.05527	11.3	8.3
52-438	Placebo	Yes	6	Yes	72	Abnormal (firm/induration/nodularity), suspicious for cancer	Non-Hispanic white	Yes	50.4351	1365.52	399.01	341.023	5.09
52-439	Finasteride	No		No	68	Abnormal (firm/induration/nodularity), suspicious for cancer	Non-Hispanic white	Yes		20.1751	0	0	5.9	4.6
52-441	Placebo	Yes	7	No	64	Abnormal (firm/induration/nodularity), suspicious for cancer	Hispanic	No	65.7858	64.0367	855.083	164.507	3.82	3
52-442	Finasteride	No		Yes	64	Abnormal (firm/induration/nodularity), suspicious for cancer	Non-Hispanic white	Yes	19.4569	56.9282	0	4.25229	4.27	2.1
52-443	Finasteride	No		No	58	Normal	Non-Hispanic black	No	7.33334	23.8287	0	1.7258	7.64	4.1
52-444	Finasteride	Yes	7	No	57	Normal	Non-Hispanic black	No	8.67215	10.8277	0.229095	2.72758	7.1	3
52-447	Finasteride	No		No	58	Normal	Non-Hispanic white	No	8.96123	3.40462	0	0	9.48	2.6

## Sheet: Dictionary
id	Patient ID
Treatment	Drug
Cancer	Prostate biopsy result
Gleason	Gleason score
Fam.Hist	Family history of prostate cancer
Age	years
DRE	Digital rectal exam
Race.Cat	Race category
Prev.Biop	Prior negative biopsy
PCA3.Score_Baseline	PCA3 score baseline
PCA3.Score_Final	PCA3 score final
T2.Score_Baseline	T2:ERG score at baseline
T2.Score_Final	T2:ERG score final
Baseline_PSA	PSA ng/ml baseline
Final_PSA	PSA ng/ml final
